# Supplementary material for: Tiny but significant: on the importance of thrips as pollinators
Source: Ann Bot. 2025 Apr 17;136(4):669–82. doi: 10.1093/aob/mcaf069 (PMC12464953; doi:10.1093/aob/mcaf069)
Supplement: mcaf069_suppl_Supplementary_Data [file mcaf069_suppl_supplementary_data.xlsx]

## Sheet: Sheet1
Plant order	Plant family	Plant genus	Plant species	Category	Reference	DOI/link
Alismatales	Araceae	Arisaema	triphyllum	2	Rust, 1980	https://doi.org/10.2307/2484085
Alismatales	Araceae	Arisaema	triphyllum	2	Feller et al, 2002	https://repository.si.edu/bitstream/handle/10088/18323/serc_Feller_et_al_thrips.pdf
Apiales	Pennantiaceae	Pennantia	corymbosa	1	Norton, 1984	http://www.jstor.org/stable/24052712
Arecales	Arecaceae	Elaeis	guineënsis	2	Syed, 1979	https://doi.org/10.1017/S0007485300017673
Arecales	Arecaceae	Chamaedorea	alternans	1	Otero-Arnaiz & Oyama, 2001	https://doi.org/10.1017/S0266467401001559
Arecales	Arecaceae	Linospadix	monostachyus	2	Williams, Adam & Mound, 2001	https://doi.org/10.1080/002229301447853	additional pollinator
Arecales	Arecaceae	Chamaedorea	ernesti-augustii	3	Morgan, 2007	https://www.proquest.com/docview/304890151?pq-origsite=gscholar&fromopenview=true&sourcetype=Dissertations & Theses	PhD Thesis
Arecales	Arecaceae	Chamaedorea	oblongata	3	Morgan, 2007
Arecales	Arecaceae	Chamaedorea	neurochlamys	3	Morgan, 2007
Arecales	Arecaceae	Chamaedorea	tepejilote	3	Morgan, 2007
Arecales	Arecaceae	Chamaedorea	costaricana	3	Rios et al., 2014	https://doi.org/10.1111/plb.12119
Arecales	Arecaceae	Chamaedorea	macrospadix	3	Rios et al., 2014	https://doi.org/10.1111/plb.12119
Arecales	Arecaceae	Chamaedorea	pinnatifrons	3	Rios et al., 2014	https://doi.org/10.1111/plb.12119
Arecales	Arecaceae	Chamaedorea	tepejilote	3	Rios et al., 2014	https://doi.org/10.1111/plb.12119
Asparagales	Orchidaceae	Pogonia	japonica	2	Matsui, Ushimaru & Fujita, 2001	https://doi.org/10.1046/j.1442-1984.2001.00067.x
Asparagales	Orchidaceae	Epipactis	thunbergii	3	Suetsugu et al, 2019	https://doi.org/10.1002/ecy.2535
Asparagales	Orchidaceae	Habenaria	radiata	3	Shigeta and Suetsugu, 2020	https://doi.org/10.1007/s10265-020-01205-z
Asparagales	Asparagaceae	Yucca	brevifolia	1	Terry, unpublished
Asterales	Asteraceae	Bellis	perennis	2	Annand, 1926	http://dx.doi.org/10.1086/280084
Austrobaileyales	Schisandraceae	Schisandra	sphenanthera	3	Du, Huang & Wang, 2012	https://doi.org/10.1111/j.1759-6831.2011.00171.x
Boraginales	Boraginaceae	Echium	plantagineum	1	Kirk, 1984	https://doi.org/10.1111/j.1440-6055.1987.tb01971.x
Brassicales	Moringaceae	Moringa	oleifera	3	Bhattacharya & Mandal, 2004	https://doi.org/10.1080/00173134.2004.11877463
Canellales	Winteraceae	Belliolum	pancheri	2	Thien, 1980	https://doi.org/10.2307/2387768
Canellales	Winteraceae	Belliolum	crassifolium	2	Thien, 1980	https://doi.org/10.2307/2387768
Canellales	Winteraceae	Belliolum	pauciflorum	2	Thien, 1980	https://doi.org/10.2307/2387768
Canellales	Winteraceae	Pseudowintera	axillaris	1	Norton, 1984	http://www.jstor.org/stable/24052712
Canellales	Winteraceae	Belliolum	pancheri	2	Pellmyr et al., 1990	https://doi.org/10.1007/BF00940859
Canellales	Winteraceae	Belliolum	rivulare	2	Pellmyr et al., 1990	https://doi.org/10.1007/BF00940859
Canellales	Winteraceae	Belliolum	sp.	2	Pellmyr et al., 1990	https://doi.org/10.1007/BF00940859
Celastrales	Celastraceae	Denhamia	celastroides	1	Williams, Adam & Mound, 2001	https://doi.org/10.1080/002229301447853
Chloranthales	Chloranthaceae	Chloranthus	serratus	3	Luo & Li, 1999	https://doi.org/10.1006/anbo.1998.0845
Chloranthales	Chloranthaceae	Chloranthus	fortunei	3	Luo & Li, 1999	https://doi.org/10.1006/anbo.1998.0845
Cycadales	Zamiaceae	Macrozamia	macdonnellii	3	Mound & Terry, 2001	https://doi.org/10.1086/317899	exclusive pollinator
Cycadales	Zamiaceae	Macrozamia	longispina	3	Terry, 2001	https://doi.org/10.1086/321929	exclusive pollinator
Cycadales	Zamiaceae	Macrozamia	mountperriensis	3	Terry, 2001	https://doi.org/10.1086/321930	exclusive pollinator
Cycadales	Zamiaceae	Macrozamia	lucida	3	Terry, 2001	https://doi.org/10.1086/321931	exclusive pollinator
Cycadales	Zamiaceae	Macrozamia	communis	3	Terry, 2001	https://doi.org/10.1086/321932	additional pollinator
Cycadales	Zamiaceae	Macrozamia	miquelii	3	Terry, 2001	https://doi.org/10.1086/321933	exclusive pollinator
Cycadales	Zamiaceae	Macrozamia	reidleyi	2	Terry, 2001	https://doi.org/10.1086/321934	additional pollinator
Cycadales	Zamiaceae	Macrozamia	machinii	3	Terry et al., 2005	https://doi.org/10.3732/ajb.92.6.931	exclusive pollinator
Cycadales	Zamiaceae	Macrozamia	lucida	3	Terry et al., 2005	https://doi.org/10.3732/ajb.92.6.931	exclusive pollinator
Cycadales	Zamiaceae	Macrozamia	macleayi	3	Terry et al. 2004	DOI 10.1007/s00606-003-0087-x	exclusive pollinator
Cycadales	Zamiaceae	Macrozamia	serpentina	3	Forster et al. 1994	DOI:10.2307/2388812	exclusive pollinator
Cycadales	Zamiaceae	Macrozamia	montana	3	not sure who first reported this		additional pollinator
Cycadales	Zamiaceae	Macrozamia	platyrhachis	3	Terry et al. 2008	10.1071/BT06202	exclusive pollinator
Dioscoreales	Dioscoreaceae	Dioscorea	japonica	1	Mizuki, Osawa & Tsutsumi, 2012	https://doi.org/10.4039/n05-003
Dipsacales	Adoxaceae	Sambucus	nigra	3	Scott-Brown et al., 2019	https://doi.org/10.1007/s00425-019-03176-5
Ephedrales	Ephedraceae	Ephedra	spp.	1	Terry, unpublished
Ericales	Ebenaceae	Diospyros	australis	1	Williams, Adam & Mound, 2001	https://doi.org/10.1080/002229301447853
Ericales	Ebenaceae	Diospyros	pentamera	1	Williams, Adam & Mound, 2001	https://doi.org/10.1080/002229301447853
Ericales	Myrsinaceae	Rapanea	howittiana	2	Williams, Adam & Mound, 2001	https://doi.org/10.1080/002229301447853
Ericales	Myrsinaceae	Rapanea	variabilis	2	Williams, Adam & Mound, 2001	https://doi.org/10.1080/002229301447853
Ericales	Ericaceae	Arctostaphyllos	uva‐ursi	3	García‐Fayos & Goldarazena, 2008	https://doi.org/10.1086/588068
Ericales	Ericaceae	Arctostaphylos	pungens	3	Eliyahu et al., 2015	https://doi.org/10.26786/1920-7603(2015)10
Ericales	Ericaceae	Calluna	vulgaris	2	Hagerup, 1950	https://www.royalacademy.dk/Publications/Low/194_Hagerup,%20O.pdf
Ericales	Ericaceae	Vaccinium	macrocarpon	1	Sircom, 2017	https://acadianes.org/journal/papers/sircom_17-1abs.pdf
Ericales	Ericaceae	Vaccinium	macrocarpon	1	Gaines-Day & Gratton, 2015	http://dx.doi.org/10.26786/1920-7603(2015)2
Ericales	Lecythidaceae	Napoleonaea	wogelii	2	Frame & Durou, 2001	https://doi.org/10.1111/j.1744-7429.2001.tb00199.x
Ericales	Primulaceae	Cyclamen	persicum	2	Schwartz-Tzachor et al., 2006	http://dx.doi.org/10.1016/j.flora.2005.07.011
Escalloniales	Escalloniaceae	Anopterus	macleayanus	1	Williams, Adam & Mound, 2001	https://doi.org/10.1080/002229301447853
Escalloniales	Escalloniaceae	Cuttsia	viburnea	1	Williams, Adam & Mound, 2001	https://doi.org/10.1080/002229301447853
Fabales	Fabaceae	Cajanus	cajan	3	Annadurai & Velayudhan, 1986	https://doi.org/10.1007/BF03179491
Fabales	Fabaceae	Vigna	catjang	3	Annadurai & Velayudhan, 1986	https://doi.org/10.1007/BF03179491
Fabales	Fabaceae	Phaseolus	mongo	3	Annadurai & Velayudhan, 1986	https://doi.org/10.1007/BF03179491
Fabales	Fabaceae	Phaseolus	vulgaris	3	Annadurai & Velayudhan, 1986	https://doi.org/10.1007/BF03179491
Fabales	Fabaceae	Arachis	hypogaea	3	Annadurai & Velayudhan, 1986	https://doi.org/10.1007/BF03179491
Fabales	Fabaceae	Crotalaria	sp.	3	Annadurai & Velayudhan, 1986	https://doi.org/10.1007/BF03179491
Fabales	Fabaceae	Tephrosia	purpurea	3	Annadurai & Velayudhan, 1986	https://doi.org/10.1007/BF03179491
Fabales	Fabaceae	Sesbania	aegyptiaca	3	Annadurai & Velayudhan, 1986	https://doi.org/10.1007/BF03179491
Fabales	Fabaceae	Pongamia	glabra	3	Annadurai & Velayudhan, 1986	https://doi.org/10.1007/BF03179491
Fabales	Fabaceae	Medicago	sativa	2	Annand, 1926	http://dx.doi.org/10.1086/280084
Fabales	Fabaceae	Acacia	sp.	2	Annand, 1926	http://dx.doi.org/10.1086/280084
Fabales	Fabaceae	Lupinus	sp.	2	Annand, 1926	http://dx.doi.org/10.1086/280084
Fabales	Fabaceae	Glycine	max	2	Adelabu & Franke, 2023	https://doi.org/10.1007/978-3-031-15773-8_5
Fabales	Fabaceae	Lablab	purpureus	2	Velayudhan, Gopinathan & Bakthavatsalam, 1985	https://www.cabdirect.org/cabdirect/abstract/19860537092
Fagales	Juglandaceae	Platycarya	strobilacea	2	Fukuhara & Tokumaru, 2014	https://doi.org/10.1093/aob/mct278
Gentianales	Rubiaceae	Coffea	arabica	1	Infante et al., 2017	https://doi.org/10.1093/aesa/saw101
Gentianales	Rubiaceae	Coffea	canephora	1	Infante et al., 2017	https://doi.org/10.1093/aesa/saw101
Gentianales	Rubiaceae	Oldenlandia	sp.	1	Rothrock, 1868	http://dx.doi.org/10.1086/270020
Gentianales	Rubiaceae	Houstonia	caerulea	1	Ornduff, 1980	https://doi.org/10.1002/j.1537-2197.1980.tb07627.x
Lamiales	Scrophulariaceae	Myoporum	laetum	1	Norton, 1984	http://www.jstor.org/stable/24052712
Lamiales	Oleaceae	Syringa	sp.	2	Annand, 1926	http://dx.doi.org/10.1086/280084
Lamiales	Verbenaceae	Verbena	stricta	3	Cruden et al., 1990	https://scholarworks.uni.edu/jias/vol97/iss4/15
Lamiales	Lentibulariaceae	Pinguicula	vallisneriifolia	3	Zamora, 1999	https://doi.org/10.1890/0012-9658(1999)080[0786:COOITP]2.0.CO;2
Lamiales	Verbenaceae	Lantana	camara	2	Mathur & Ram, 1978	http://www.jstor.org/stable/42756585
Lamiales	Scrophulariaceae	Euphrasia	willkommii	2	Gomez, 2001	https://doi.org/10.1007/s006060200027
Laurales	Lauraceae	Beilschmiedia	tawa	1	Norton, 1984	http://www.jstor.org/stable/24052712
Laurales	Lauraceae	Ocotea	porosa	3	Danieli-Silva & Varassin, 2013	https://doi.org/10.1111/j.1442-1984.2011.00354.x
Laurales	Lauraceae	Cryptocarya	microneura	1	Williams, Adam & Mound, 2001	https://doi.org/10.1080/002229301447853
Laurales	Monimiaceae	Wilkiea	huegeliana	2	Williams, Adam & Mound, 2001	https://doi.org/10.1080/002229301447853	exclusive pollinator
Laurales	Calycanthaceae	Idiospermum	australiense	2	Worboys & Jackes, 2005	https://doi.org/10.1007/s00606-004-0226-z
Liliales	Smilacaceae	Smilax	glyciphylla	2	Williams, Adam & Mound, 2001	https://doi.org/10.1080/002229301447853
Magnoliales	Annonaceae	Bocageopsis	multiflora	2	Webber & Gottsberger, 1995	https://doi.org/10.1002/fedr.19961060521	exclusive pollinator
Magnoliales	Annonaceae	Oxandra	euneura	2	Webber & Gottsberger, 1996	https://doi.org/10.1002/fedr.19961060521	additional pollinator
Magnoliales	Annonaceae	Popowia	pisocarpa	3	Momose, Nagamitsu & Inoue 1998	https://doi.org/10.1111/j.1744-7429.1998.tb00078.x
Magnoliales	Annonaceae	Xylopia	amazonica	3	Webber, 1996	https://doi.org/10.1016/S0031-9422(00)00241-7	main pollinator
Malpighiales	Violaceae	Melicytus	ramiflorus	1	Norton, 1984	http://www.jstor.org/stable/24052712
Malpighiales	Euphorbiaceae	Macaranga	velutiniflora	2	Davies, 1999	http://www.jstor.org/stable/41761582
Malpighiales	Salicaceae	Scolopia	braunii	1	Williams, Adam & Mound, 2001	https://doi.org/10.1080/002229301447853
Malpighiales	Euphorbiaceae	Macaranga	hulletti	3	Moog et al., 2002	https://doi.org/10.3732/ajb.89.1.50
Malpighiales	Euphorbiaceae	Macaranga	beccariana	3	Fiala et al., 2011	https://doi.org/10.1111/j.1095-8312.2011.01680.x
Malpighiales	Euphorbiaceae	Macaranga	hypoleuca	3	Fiala et al., 2011	https://doi.org/10.1111/j.1095-8312.2011.01680.x
Malpighiales	Euphorbiaceae	Mallotus	japonicus	1	Yamasaki & Sakai, 2013	https://doi.org/10.1071/BT12202
Malpighiales	Euphorbiaceae	Mallotus	wrayi	1	Yamasaki & Sakai, 2013	https://doi.org/10.1071/BT12202
Malvales	Dipterocarpaceae	Shorea	xanthophylla	3	Kettle et al., 2011	https://doi.org/10.1371/journal.pone.0016111
Malvales	Dipterocarpaceae	Shorea	acuminata	3	Kondo et al., 2011	http://dx.doi.org/10.1007/978-4-431-53901-8_6
Malvales	Dipterocarpaceae	Shorea	acuminata	3	Kondo et al., 2016	https://doi.org/10.3732/ajb.1600316
Malvales	Thymelaeaceae	Stellera	chamaejasme	3	Zhang et al., 2021	https://doi.org/10.1186/s12870-021-03319-5
Malvales	Dipterocarpaceae	Shorea	spp.	3	Appanah & Chan, 1981	ISSN : 0302-2935
Malvales	Thymelaeaceae	Thymelaea	hirsuta	2	Cornara et al., 2005	https://doi.org/10.1007/s00606-004-0236-x
Myrtales	Onagraceae	Clarkia	elegans	2	Annand, 1926	http://dx.doi.org/10.1086/280084
Myrtales	Myrtaceae	Acmena	smithii	1	Williams, Adam & Mound, 2001	https://doi.org/10.1080/002229301447853
Myrtales	Myrtaceae	Rhodomyrtus	psidioides	1	Williams, Adam & Mound, 2001	https://doi.org/10.1080/002229301447853
Myrtales	Myrtaceae	Tristaniopsis	laurina	1	Williams, Adam & Mound, 2001	https://doi.org/10.1080/002229301447853
Myrtales	Myrtaceae	Waterhousea	floribunda	1	Williams, Adam & Mound, 2001	https://doi.org/10.1080/002229301447853
Myrtales	Myrtaceae	Syzygium	sayeri	2	Boulter et al., 2005	https://doi.org/10.1111/j.1095-8339.2005.00430.x
Oxalidales	Cunoniaceae	Caldcluvia	paniculosa	1	Williams, Adam & Mound, 2001	https://doi.org/10.1080/002229301447853
Oxalidales	Cunoniaceae	Schizomeria	ovata	1	Williams, Adam & Mound, 2001	https://doi.org/10.1080/002229301447853
Oxalidales	Elaeocarpaceae	Elaeocarpus	obovatus	1	Williams, Adam & Mound, 2001	https://doi.org/10.1080/002229301447853
Oxalidales	Elaeocarpaceae	Elaeocarpus	reticulatus	1	Williams, Adam & Mound, 2001	https://doi.org/10.1080/002229301447853
Pandanales	Pandananceae	Pandanus	odorifer	2	Miyamoto, Mochizuki, and Kawakita, 2024	https://doi.org/10.1093/botlinnean/boae012
Ranunculales	Papaveraceae	Eschscholzia	californica	2	Annand, 1926	http://dx.doi.org/10.1086/280084
Ranunculales	Ranunculaceae	Ranunculus	sceleratus	3	Baker & Cruden, 1991	https://doi.org/10.1002/j.1537-2197.1991.tb14499.x
Ranunculales	Ranunculaceae	Ranunculus	muelleri	2	Pickering, 2008	https://doi.org/10.1111/j.1756-1051.1997.tb00357.x
Ranunculales	Ranunculaceae	Ranunculus	dissectifolius	2	Pickering, 2008	https://doi.org/10.1111/j.1756-1051.1997.tb00357.x
Ranunculales	Ranunculaceae	Ranunculus	millanii	2	Pickering, 2008	https://doi.org/10.1111/j.1756-1051.1997.tb00357.x
Ranunculales	Ranunculaceae	Ranunculus	niphophilus	2	Pickering, 2008	https://doi.org/10.1111/j.1756-1051.1997.tb00357.x
Rosales	Rosaceae	Prunus	sp.	2	Annand, 1926	http://dx.doi.org/10.1086/280084
Rosales	Rosaceae	Prunus	laurocerasus	2	Annand, 1926	http://dx.doi.org/10.1086/280084
Rosales	Rosaceae	Potentilla	rivalis	3	Baker & Cruden, 1991	https://doi.org/10.1002/j.1537-2197.1991.tb14499.x
Rosales	Moraceae	Maclura	cochinchinensis	2	Williams, Adam & Mound, 2001	https://doi.org/10.1080/002229301447853
Rosales	Rhamnaceae	Alphitonia	excelsa	1	Williams, Adam & Mound, 2001	https://doi.org/10.1080/002229301447853
Rosales	Moraceae	Castilla	elastica	3	Sakai, 2001	https://doi.org/10.2307/3558396
Rosales	Moraceae	Antiaropsis	decipiens	3	Zerega, Mound & Weiblen, 2004	https://doi.org/10.1086/423869
Rosales	Moraceae	Mesogyne	insignis	1	Olotu, Ndangalasi & Nyundo, 2012	https://doi.org/10.1111/j.1365-2028.2011.01302.x
Sapindales	Anacardiaceae	Euroschinus	falcata	1	Williams, Adam & Mound, 2001	https://doi.org/10.1080/002229301447853
Sapindales	Rutaceae	Acradenia	euodiiformis	1	Williams, Adam & Mound, 2001	https://doi.org/10.1080/002229301447853
Sapindales	Sapindaceae	Alectryon	coriaceus	1	Williams, Adam & Mound, 2001	https://doi.org/10.1080/002229301447853
Sapindales	Sapindaceae	Guioa	semiglauca	1	Williams, Adam & Mound, 2001	https://doi.org/10.1080/002229301447853
Sapindales	Sapindaceae	Acer	pseudoplatanus	2	Tal, 2009	http://dx.doi.org/10.1007/s00606-008-0141-9
Solanales	Solanaceae	Solanum	melongena	3	Velayudhan & Annadurai, 1986	https://doi.org/10.1007/BF03179364
Solanales	Solanaceae	Capsicum	frutescens	3	Velayudhan & Annadurai, 1986	https://doi.org/10.1007/BF03179365
Solanales	Solanaceae	Solanum	torvum	3	Velayudhan & Annadurai, 1986	https://doi.org/10.1007/BF03179366
Solanales	Solanaceae	Solanum	xanthocarpum	3	Velayudhan & Annadurai, 1986	https://doi.org/10.1007/BF03179367
Solanales	Solanaceae	Solanum	trilobatum	3	Velayudhan & Annadurai, 1986	https://doi.org/10.1007/BF03179368
Solanales	Solanaceae	Solanum	nigrum	3	Velayudhan & Annadurai, 1986	https://doi.org/10.1007/BF03179369

## Sheet: Sheet2
Plant order	Plant family	Plant genus	Plant species	Full name	Category	Reference	DOI
Alismatales	Araceae	Arisaema	triphyllum	Arisaema triphyllum	2	Rust, 1980	https://doi.org/10.2307/2484085		33	order
Alismatales	Araceae	Arisaema	triphyllum	Arisaema triphyllum	2	Feller et al, 2002	https://repository.si.edu/bitstream/handle/10088/18323/serc_Feller_et_al_thrips.pdf		53	family
Apiales	Pennantiaceae	Pennantia	corymbosa	Pennantia corymbosa	1	Norton, 1984	http://www.jstor.org/stable/24052712		97	genus
Arecales	Arecaceae	Elaeis	guineënsis	Elaeis guineënsis	2	Syed, 1979	https://doi.org/10.1017/S0007485300017673		139	species
Arecales	Arecaceae	Chamaedorea	alternans	Chamaedorea alternans	1	Otero-Arnaiz & Oyama, 2001	https://doi.org/10.1017/S0266467401001559		39	cat 1	- 1 copy
Arecales	Arecaceae	Linospadix	monostachyus	Linospadix monostachyus	2	Williams, Adam & Mound, 2001	https://doi.org/10.1080/002229301447853	additional pollinator	46	cat 2	- 2 copies
Arecales	Arecaceae	Chamaedorea	ernesti-augustii	Chamaedorea ernesti-augustii	3	Morgan, 2007	https://www.proquest.com/docview/304890151?pq-origsite=gscholar&fromopenview=true&sourcetype=Dissertations & Theses	PhD Thesis	60	cat 3	- 3 copies
Arecales	Arecaceae	Chamaedorea	oblongata	Chamaedorea oblongata	3	Morgan, 2007
Arecales	Arecaceae	Chamaedorea	neurochlamys	Chamaedorea neurochlamys	3	Morgan, 2007
Arecales	Arecaceae	Chamaedorea	tepejilote	Chamaedorea tepejilote	3	Morgan, 2007
Arecales	Arecaceae	Chamaedorea	costaricana	Chamaedorea costaricana	3	Rios et al., 2014	https://doi.org/10.1111/plb.12119
Arecales	Arecaceae	Chamaedorea	macrospadix	Chamaedorea macrospadix	3	Rios et al., 2014	https://doi.org/10.1111/plb.12119
Arecales	Arecaceae	Chamaedorea	pinnatifrons	Chamaedorea pinnatifrons	3	Rios et al., 2014	https://doi.org/10.1111/plb.12119
Arecales	Arecaceae	Chamaedorea	tepejilote	Chamaedorea tepejilote	3	Rios et al., 2014	https://doi.org/10.1111/plb.12119
Asparagales	Asparagaceae	Yucca	brevifolia	Yucca brevifolia	1	Terry, unpublished
Asparagales	Orchidaceae	Pogonia	japonica	Pogonia japonica	2	Matsui, Ushimaru & Fujita, 2001	https://doi.org/10.1046/j.1442-1984.2001.00067.x
Asparagales	Orchidaceae	Epipactis	thunbergii	Epipactis thunbergii	3	Suetsugu et al, 2019	https://doi.org/10.1002/ecy.2535
Asparagales	Orchidaceae	Habenaria	radiata	Habenaria radiata	3	Shigeta and Suetsugu, 2020	https://doi.org/10.1007/s10265-020-01205-z
Asterales	Asteraceae	Bellis	perennis	Bellis perennis	2	Annand, 1926	http://dx.doi.org/10.1086/280084
Austrobaileyales	Schisandraceae	Schisandra	sphenanthera	Schisandra sphenanthera	3	Du, Huang & Wang, 2012	https://doi.org/10.1111/j.1759-6831.2011.00171.x
Boraginales	Boraginaceae	Echium	plantagineum	Echiumplantagineum	1	Kirk, 1984	https://doi.org/10.1111/j.1440-6055.1987.tb01971.x
Brassicales	Moringaceae	Moringa	oleifera	Moringa oleifera	3	Bhattacharya & Mandal, 2004	https://doi.org/10.1080/00173134.2004.11877463
Canellales	Winteraceae	Belliolum	pancheri	Belliolum pancheri	2	Thien, 1980	https://doi.org/10.2307/2387768
Canellales	Winteraceae	Belliolum	crassifolium	Belliolum crassifolium	2	Thien, 1980	https://doi.org/10.2307/2387768
Canellales	Winteraceae	Belliolum	pauciflorum	Belliolum pauciflorum	2	Thien, 1980	https://doi.org/10.2307/2387768
Canellales	Winteraceae	Pseudowintera	axillaris	Pseudowintera axillaris	1	Norton, 1984	http://www.jstor.org/stable/24052712
Canellales	Winteraceae	Belliolum	pancheri	Belliolum pancheri	2	Pellmyr et al., 1990	https://doi.org/10.1007/BF00940859
Canellales	Winteraceae	Belliolum	rivulare	Belliolum rivulare	2	Pellmyr et al., 1990	https://doi.org/10.1007/BF00940859
Canellales	Winteraceae	Belliolum	sp.	Belliolum sp.	2	Pellmyr et al., 1990	https://doi.org/10.1007/BF00940859
Celastrales	Celastraceae	Denhamia	celastroides	Denhamia celastroides	1	Williams, Adam & Mound, 2001	https://doi.org/10.1080/002229301447853
Chloranthales	Chloranthaceae	Chloranthus	serratus	Chloranthus serratus	3	Luo & Li, 1999	https://doi.org/10.1006/anbo.1998.0845
Chloranthales	Chloranthaceae	Chloranthus	fortunei	Chloranthus fortunei	3	Luo & Li, 1999	https://doi.org/10.1006/anbo.1998.0845
Cycadales	Zamiaceae	Macrozamia	macdonnellii	Macrozamia macdonnellii	3	Mound & Terry, 2001	https://doi-org.proxy-ub.rug.nl/10.1086/317899	exclusive pollinator
Cycadales	Zamiaceae	Macrozamia	longispina	Macrozamia longispina	3	Terry, 2001	https://doi-org.proxy-ub.rug.nl/10.1086/321929	exclusive pollinator
Cycadales	Zamiaceae	Macrozamia	mountperriensis	Macrozamia mountperriensis	3	Terry, 2001	https://doi-org.proxy-ub.rug.nl/10.1086/321930	exclusive pollinator
Cycadales	Zamiaceae	Macrozamia	lucida	Macrozamia lucida	3	Terry, 2001	https://doi-org.proxy-ub.rug.nl/10.1086/321931	exclusive pollinator
Cycadales	Zamiaceae	Macrozamia	communis	Macrozamia communis	3	Terry, 2001	https://doi-org.proxy-ub.rug.nl/10.1086/321932	additional pollinator
Cycadales	Zamiaceae	Macrozamia	miquelii	Macrozamia miquelii	3	Terry, 2001	https://doi-org.proxy-ub.rug.nl/10.1086/321933	exclusive pollinator
Cycadales	Zamiaceae	Macrozamia	reidleyi	Macrozamia reidleyi	2	Terry, 2001	https://doi-org.proxy-ub.rug.nl/10.1086/321934	additional pollinator
Cycadales	Zamiaceae	Macrozamia	machinii	Macrozamia machinii	3	Terry et al., 2005	https://doi.org/10.3732/ajb.92.6.931	exclusive pollinator
Cycadales	Zamiaceae	Macrozamia	lucida	Macrozamia lucida	3	Terry et al., 2005	https://doi.org/10.3732/ajb.92.6.931	exclusive pollinator
Cycadales	Zamiaceae	Macrozamia	macleayi	Macrozamia macleayi	3	Terry et al. 2004	DOI 10.1007/s00606-003-0087-x	exclusive pollinator
Cycadales	Zamiaceae	Macrozamia	serpentina	Macrozamia serpentina	3	Forster et al. 1994	DOI:10.2307/2388812	exclusive pollinator
Cycadales	Zamiaceae	Macrozamia	platyrhachis	Macrozamia platyrhachis	3	Terry et al. 2008	10.1071/BT06202	exclusive pollinator
Dioscoreales	Dioscoreaceae	Dioscorea	japonica	Dioscorea japonica	1	Mizuki, Osawa & Tsutsumi, 2012	https://doi.org/10.4039/n05-003
Dipsacales	Adoxaceae	Sambucus	nigra	Sambucus nigra	3	Scott-Brown et al., 2019	https://doi.org/10.1007/s00425-019-03176-5
Ephedrales	Ephedraceae	Ephedra	spp.	Ephedra spp.	1	Terry, unpublished
Ericales	Ebenaceae	Diospyros	australis	Diospyros australis	1	Williams, Adam & Mound, 2001	https://doi.org/10.1080/002229301447853
Ericales	Ebenaceae	Diospyros	pentamera	Diospyros pentamera	1	Williams, Adam & Mound, 2001	https://doi.org/10.1080/002229301447853
Ericales	Ericaceae	Arctostaphyllos	uva‐ursi	Arctostaphyllos uva‐ursi	3	García‐Fayos & Goldarazena, 2008	https://doi.org/10.1086/588068
Ericales	Ericaceae	Arctostaphylos	pungens	Arctostaphylos pungens	3	Eliyahu et al., 2015	https://doi.org/10.26786/1920-7603(2015)10
Ericales	Ericaceae	Calluna	vulgaris	Calluna vulgaris	2	Hagerup, 1950	https://www.royalacademy.dk/Publications/Low/194_Hagerup,%20O.pdf
Ericales	Ericaceae	Vaccinium	macrocarpon	Vaccinium macrocarpon	1	Sircom, 2017	https://acadianes.org/journal/papers/sircom_17-1abs.pdf
Ericales	Ericaceae	Vaccinium	macrocarpon	Vaccinium macrocarpon	1	Gaines-Day & Gratton, 2015	http://dx.doi.org/10.26786/1920-7603(2015)2
Ericales	Lecythidaceae	Napoleonaea	wogelii	Napoleonaea wogelii	2	Frame & Durou, 2001	https://doi.org/10.1111/j.1744-7429.2001.tb00199.x
Ericales	Myrsinaceae	Rapanea	howittiana	Rapanea howittiana	2	Williams, Adam & Mound, 2001	https://doi.org/10.1080/002229301447853
Ericales	Myrsinaceae	Rapanea	variabilis	Rapanea variabilis	2	Williams, Adam & Mound, 2001	https://doi.org/10.1080/002229301447853
Ericales	Primulaceae	Cyclamen	persicum	Cyclamen persicum	2	Schwartz-Tzachor et al., 2006	http://dx.doi.org/10.1016/j.flora.2005.07.011
Escalloniales	Escalloniaceae	Anopterus	macleayanus	Anopterus macleayanus	1	Williams, Adam & Mound, 2001	https://doi.org/10.1080/002229301447853
Escalloniales	Escalloniaceae	Cuttsia	viburnea	Cuttsia viburnea	1	Williams, Adam & Mound, 2001	https://doi.org/10.1080/002229301447853
Fabales	Fabaceae	Cajanus	cajan	Cajanuscajan	3	Annadurai & Velayudhan, 1986	https://doi.org/10.1007/BF03179491
Fabales	Fabaceae	Vigna	catjang	Vignacatjang	3	Annadurai & Velayudhan, 1986	https://doi.org/10.1007/BF03179491
Fabales	Fabaceae	Phaseolus	mongo	Phaseolus mongo	3	Annadurai & Velayudhan, 1986	https://doi.org/10.1007/BF03179491
Fabales	Fabaceae	Phaseolus	vulgaris	Phaseolus vulgaris	3	Annadurai & Velayudhan, 1986	https://doi.org/10.1007/BF03179491
Fabales	Fabaceae	Arachis	hypogaea	Arachis hypogaea	3	Annadurai & Velayudhan, 1986	https://doi.org/10.1007/BF03179491
Fabales	Fabaceae	Crotalaria	sp.	Crotalariasp.	3	Annadurai & Velayudhan, 1986	https://doi.org/10.1007/BF03179491
Fabales	Fabaceae	Tephrosia	purpurea	Tephrosia purpurea	3	Annadurai & Velayudhan, 1986	https://doi.org/10.1007/BF03179491
Fabales	Fabaceae	Sesbania	aegyptiaca	Sesbania aegyptiaca	3	Annadurai & Velayudhan, 1986	https://doi.org/10.1007/BF03179491
Fabales	Fabaceae	Pongamia	glabra	Pongamia glabra	3	Annadurai & Velayudhan, 1986	https://doi.org/10.1007/BF03179491
Fabales	Fabaceae	Medicago	sativa	Medicago sativa	2	Annand, 1926	http://dx.doi.org/10.1086/280084
Fabales	Fabaceae	Acacia	sp.	Acacia sp.	2	Annand, 1926	http://dx.doi.org/10.1086/280084
Fabales	Fabaceae	Lupinus	sp.	Lupinus sp.	2	Annand, 1926	http://dx.doi.org/10.1086/280084
Fabales	Fabaceae	Glycine	max	Glycine max	2	Adelabu & Franke, 2023	https://doi.org/10.1007/978-3-031-15773-8_5
Fabales	Fabaceae	Lablab	purpureus	Lablab purpureus	2	Velayudhan, Gopinathan & Bakthavatsalam, 1985	https://www.cabdirect.org/cabdirect/abstract/19860537092
Fagales	Juglandaceae	Platycarya	strobilacea	Platycarya strobilacea	2	Fukuhara & Tokumaru, 2014	https://doi.org/10.1093/aob/mct278
Gentianales	Rubiaceae	Coffea	arabica	Coffea arabica	1	Infante et al., 2017	https://doi.org/10.1093/aesa/saw101
Gentianales	Rubiaceae	Coffea	canephora	Coffea canephora	1	Infante et al., 2017	https://doi.org/10.1093/aesa/saw101
Gentianales	Rubiaceae	Oldenlandia	sp.	Oldenlandia sp.	1	Rothrock, 1868	http://dx.doi.org/10.1086/270020
Gentianales	Rubiaceae	Houstonia	caerulea	Houstonia caerulea	1	Ornduff, 1980	https://doi.org/10.1002/j.1537-2197.1980.tb07627.x
Lamiales	Lentibulariaceae	Pinguicula	vallisneriifolia	Pinguicula vallisneriifolia	3	Zamora, 1999	https://doi.org/10.1890/0012-9658(1999)080[0786:COOITP]2.0.CO;2
Lamiales	Oleaceae	Syringa	sp.	Syringasp.	2	Annand, 1926	http://dx.doi.org/10.1086/280084
Lamiales	Scrophulariaceae	Myoporum	laetum	Myoporum laetum	1	Norton, 1984	http://www.jstor.org/stable/24052712
Lamiales	Scrophulariaceae	Euphrasia	willkommii	Euphrasia willkommii	2	Gomez, 2001	https://doi.org/10.1007/s006060200027
Lamiales	Verbenaceae	Verbena	stricta	Verbena stricta	3	Cruden et al., 1990	https://scholarworks.uni.edu/jias/vol97/iss4/15
Lamiales	Verbenaceae	Lantana	camara	Lantana camara	2	Mathur & Ram, 1978	http://www.jstor.org/stable/42756585
Laurales	Calycanthaceae	Idiospermum	australiense	Idiospermum australiense	2	Worboys & Jackes, 2005	https://doi.org/10.1007/s00606-004-0226-z
Laurales	Lauraceae	Beilschmiedia	tawa	Beilschmiedia tawa	1	Norton, 1984	http://www.jstor.org/stable/24052712
Laurales	Lauraceae	Ocotea	porosa	Ocoteaporosa	3	Danieli-Silva & Varassin, 2013	https://doi.org/10.1111/j.1442-1984.2011.00354.x
Laurales	Lauraceae	Cryptocarya	microneura	Cryptocarya microneura	1	Williams, Adam & Mound, 2001	https://doi.org/10.1080/002229301447853
Laurales	Monimiaceae	Wilkiea	huegeliana	Wilkiea huegeliana	2	Williams, Adam & Mound, 2001	https://doi.org/10.1080/002229301447853	exclusive pollinator
Liliales	Smilacaceae	Smilax	glyciphylla	Smilax glyciphylla	2	Williams, Adam & Mound, 2001	https://doi.org/10.1080/002229301447853
Magnoliales	Annonaceae	Bocageopsis	multiflora	Bocageopsis multiflora	2	Webber & Gottsberger, 1995	https://doi.org/10.1002/fedr.19961060521	exclusive pollinator
Magnoliales	Annonaceae	Oxandra	euneura	Oxandra euneura	2	Webber & Gottsberger, 1996	https://doi.org/10.1002/fedr.19961060521	additional pollinator
Magnoliales	Annonaceae	Popowia	pisocarpa	Popowia pisocarpa	3	Momose, Nagamitsu & Inoue 1998	https://doi.org/10.1111/j.1744-7429.1998.tb00078.x
Magnoliales	Annonaceae	Xylopia	amazonica	Xylopia amazonica	3	Webber, 1996	https://doi-org.proxy-ub.rug.nl/10.1016/S0031-9422(00)00241-7	main pollinator
Malpighiales	Euphorbiaceae	Macaranga	velutiniflora	Macaranga velutiniflora	2	Davies, 1999	http://www.jstor.org/stable/41761582
Malpighiales	Euphorbiaceae	Macaranga	hulletti	Macaranga hulletti	3	Moog et al., 2002	https://doi.org/10.3732/ajb.89.1.50
Malpighiales	Euphorbiaceae	Macaranga	beccariana	Macaranga beccariana	3	Fiala et al., 2011	https://doi.org/10.1111/j.1095-8312.2011.01680.x
Malpighiales	Euphorbiaceae	Macaranga	hypoleuca	Macaranga hypoleuca	3	Fiala et al., 2011	https://doi.org/10.1111/j.1095-8312.2011.01680.x
Malpighiales	Euphorbiaceae	Mallotus	japonicus	Mallotus japonicus	1	Yamasaki & Sakai, 2013	https://doi.org/10.1071/BT12202
Malpighiales	Euphorbiaceae	Mallotus	wrayi	Mallotus wrayi	1	Yamasaki & Sakai, 2013	https://doi.org/10.1071/BT12202
Malpighiales	Salicaceae	Scolopia	braunii	Scolopia braunii	1	Williams, Adam & Mound, 2001	https://doi.org/10.1080/002229301447853
Malpighiales	Violaceae	Melicytus	ramiflorus	Melicytus ramiflorus	1	Norton, 1984	http://www.jstor.org/stable/24052712
Malvales	Dipterocarpaceae	Shorea	xanthophylla	Shorea xanthophylla	3	Kettle et al., 2011	https://doi.org/10.1371/journal.pone.0016111
Malvales	Dipterocarpaceae	Shorea	acuminata	Shorea acuminata	3	Kondo et al., 2011	http://dx.doi.org/10.1007/978-4-431-53901-8_6
Malvales	Dipterocarpaceae	Shorea	acuminata	Shorea acuminata	3	Kondo et al., 2016	https://doi.org/10.3732/ajb.1600316
Malvales	Dipterocarpaceae	Shorea	spp.	Shorea spp.	3	Appanah & Chan, 1981	ISSN : 0302-2935
Malvales	Thymelaeaceae	Stellera	chamaejasme	Stellera chamaejasme	3	Zhang et al., 2021	https://doi.org/10.1186/s12870-021-03319-5
Malvales	Thymelaeaceae	Thymelaea	hirsuta	Thymelaea hirsuta	2	Cornara et al., 2005	https://doi.org/10.1007/s00606-004-0236-x
Myrtales	Myrtaceae	Acmena	smithii	Acmena smithii	1	Williams, Adam & Mound, 2001	https://doi.org/10.1080/002229301447853
Myrtales	Myrtaceae	Rhodomyrtus	psidioides	Rhodomyrtus psidioides	1	Williams, Adam & Mound, 2001	https://doi.org/10.1080/002229301447853
Myrtales	Myrtaceae	Tristaniopsis	laurina	Tristaniopsis laurina	1	Williams, Adam & Mound, 2001	https://doi.org/10.1080/002229301447853
Myrtales	Myrtaceae	Waterhousea	floribunda	Waterhousea floribunda	1	Williams, Adam & Mound, 2001	https://doi.org/10.1080/002229301447853
Myrtales	Myrtaceae	Syzygium	sayeri	Syzygium sayeri	2	Boulter et al., 2005	https://doi.org/10.1111/j.1095-8339.2005.00430.x
Myrtales	Onagraceae	Clarkia	elegans	Clarkia elegans	2	Annand, 1926	http://dx.doi.org/10.1086/280084
Oxalidales	Cunoniaceae	Caldcluvia	paniculosa	Caldcluvia paniculosa	1	Williams, Adam & Mound, 2001	https://doi.org/10.1080/002229301447853
Oxalidales	Cunoniaceae	Schizomeria	ovata	Schizomeria ovata	1	Williams, Adam & Mound, 2001	https://doi.org/10.1080/002229301447853
Oxalidales	Elaeocarpaceae	Elaeocarpus	obovatus	Elaeocarpus obovatus	1	Williams, Adam & Mound, 2001	https://doi.org/10.1080/002229301447853
Oxalidales	Elaeocarpaceae	Elaeocarpus	reticulatus	Elaeocarpus reticulatus	1	Williams, Adam & Mound, 2001	https://doi.org/10.1080/002229301447853
Pandanales	Pandananceae	Pandanus	odorifer	Pandanus odorifer	2	Miyamoto, Mochizuki, and Kawakita, 2024	https://doi.org/10.1093/botlinnean/boae012
Ranunculales	Papaveraceae	Eschscholzia	californica	Eschscholzia californica	2	Annand, 1926	http://dx.doi.org/10.1086/280084
Ranunculales	Ranunculaceae	Ranunculus	sceleratus	Ranunculus sceleratus	3	Baker & Cruden, 1991	https://doi.org/10.1002/j.1537-2197.1991.tb14499.x
Ranunculales	Ranunculaceae	Ranunculus	muelleri	Ranunculus muelleri	2	Pickering, 2008	https://doi.org/10.1111/j.1756-1051.1997.tb00357.x
Ranunculales	Ranunculaceae	Ranunculus	dissectifolius	Ranunculus dissectifolius	2	Pickering, 2008	https://doi.org/10.1111/j.1756-1051.1997.tb00357.x
Ranunculales	Ranunculaceae	Ranunculus	millanii	Ranunculus millanii	2	Pickering, 2008	https://doi.org/10.1111/j.1756-1051.1997.tb00357.x
Ranunculales	Ranunculaceae	Ranunculus	niphophilus	Ranunculus niphophilus	2	Pickering, 2008	https://doi.org/10.1111/j.1756-1051.1997.tb00357.x
Rosales	Moraceae	Maclura	cochinchinensis	Maclura cochinchinensis	2	Williams, Adam & Mound, 2001	https://doi.org/10.1080/002229301447853
Rosales	Moraceae	Castilla	elastica	Castilla elastica	3	Sakai, 2001	https://doi.org/10.2307/3558396
Rosales	Moraceae	Antiaropsis	decipiens	Antiaropsis decipiens	3	Zerega, Mound & Weiblen, 2004	https://doi.org/10.1086/423869
Rosales	Moraceae	Mesogyne	insignis	Mesogyne insignis	1	Olotu, Ndangalasi & Nyundo, 2012	https://doi.org/10.1111/j.1365-2028.2011.01302.x
Rosales	Rhamnaceae	Alphitonia	excelsa	Alphitonia excelsa	1	Williams, Adam & Mound, 2001	https://doi.org/10.1080/002229301447853
Rosales	Rosaceae	Prunus	sp.	Prunus sp.	2	Annand, 1926	http://dx.doi.org/10.1086/280084
Rosales	Rosaceae	Prunus	laurocerasus	Prunus laurocerasus	2	Annand, 1926	http://dx.doi.org/10.1086/280084
Rosales	Rosaceae	Potentilla	rivalis	Potentilla rivalis	3	Baker & Cruden, 1991	https://doi.org/10.1002/j.1537-2197.1991.tb14499.x
Sapindales	Anacardiaceae	Euroschinus	falcata	Euroschinus falcata	1	Williams, Adam & Mound, 2001	https://doi.org/10.1080/002229301447853
Sapindales	Rutaceae	Acradenia	euodiiformis	Acradenia euodiiformis	1	Williams, Adam & Mound, 2001	https://doi.org/10.1080/002229301447853
Sapindales	Sapindaceae	Alectryon	coriaceus	Alectryon coriaceus	1	Williams, Adam & Mound, 2001	https://doi.org/10.1080/002229301447853
Sapindales	Sapindaceae	Guioa	semiglauca	Guioa semiglauca	1	Williams, Adam & Mound, 2001	https://doi.org/10.1080/002229301447853
Sapindales	Sapindaceae	Acer	pseudoplatanus	Acer pseudoplatanus	2	Tal, 2009	http://dx.doi.org/10.1007/s00606-008-0141-9
Solanales	Solanaceae	Solanum	melongena	Solanum melongena	3	Velayudhan & Annadurai, 1986	https://doi.org/10.1007/BF03179364
Solanales	Solanaceae	Capsicum	frutescens	Capsicum frutescens	3	Velayudhan & Annadurai, 1986	https://doi.org/10.1007/BF03179365
Solanales	Solanaceae	Solanum	torvum	Solanum torvum	3	Velayudhan & Annadurai, 1986	https://doi.org/10.1007/BF03179366
Solanales	Solanaceae	Solanum	xanthocarpum	Solanum xanthocarpum	3	Velayudhan & Annadurai, 1986	https://doi.org/10.1007/BF03179367
Solanales	Solanaceae	Solanum	trilobatum	Solanum trilobatum	3	Velayudhan & Annadurai, 1986	https://doi.org/10.1007/BF03179368
Solanales	Solanaceae	Solanum	nigrum	Solanum nigrum	3	Velayudhan & Annadurai, 1986	https://doi.org/10.1007/BF03179369
Cycadales	Zamiaceae	Macrozamia	montana	Macrozamia montana	3	not sure who first reported this		additional pollinator
